# Supplementary material for: Family Caregivers of Adults Aged 80 and over: Caregiving as a Stress Process and a Disruption of Occupational Balance
Source: Healthcare (Basel). 2026 May 12;14(10):1305. doi: 10.3390/healthcare14101305 (PMC13205309; doi:10.3390/healthcare14101305)
Supplement: Supplementary file 1 [file healthcare-14-01305-s001.zip]

Archive with 1 entries (1 files):
- healthcare-4262896-supplementary.pdf
